# Supplementary material for: Characteristics of DOM and Their Relationships with Potentially Toxic Elements in the Inner Mongolia Section of the Yellow River, China
Source: Toxics. 2024 Mar 29;12(4):250. doi: 10.3390/toxics12040250 (PMC11054287; doi:10.3390/toxics12040250)
Supplement: Supplementary file 1 [file toxics-12-00250-s001.zip]

Archive with 1 entries (1 files):
- toxics-2933544-supplementary.pdf
